# Supplementary material for: Autism-Associated PTCHD1 Missense Variants Bind to the SNARE-Associated Protein SNAPIN but Exhibit Impaired Subcellular Trafficking
Source: Biol Psychiatry Glob Open Sci. 2025 Mar 22;5(4):100492. doi: 10.1016/j.bpsgos.2025.100492 (PMC12138416; doi:10.1016/j.bpsgos.2025.100492)
Supplement: Key Resource Table [file mmc2.xlsx]

## Sheet: Key Resources Table
KEY RESOURCES TABLE
Resource Type	Specific Reagent or Resource	Source or Reference	Identifiers	Additional Information
Add additional rows as needed for each resource type	Include species and sex when applicable.	Include name of manufacturer, company, repository, individual, or research lab. Include PMID or DOI for references; use “this paper” if new.	Include catalog numbers, stock numbers, database IDs or accession numbers, and/or RRIDs. RRIDs are highly encouraged; search for RRIDs at https://scicrunch.org/resources.	Include any additional information or notes if necessary.
Antibody	Mouse monoclonal anti-Flag	Sigma-Aldrich	Sigma-Aldrich #1804
Antibody	Rabbit monoclonal anti-DYKDDDDK	Cell Signaling	Cell Signaling #14793; RRID:AB_2572291
Antibody	Rabbit monoclonal anti-myc	Cell Signaling	Cell Signaling #2278; RRID:AB_490778
Antibody	Goat anti-mouse HRP conjugate	Promega	Promega #W402B; RRID:AB_430834
Antibody	Goat anti-rabbit HRP conjugate	Promega	Promega #W401B; RRID:AB_430833
Antibody	Rabbit anti-ATP1A1	Abcam	Abcam #76020; RRID:AB_1310695
Antibody	Rabbit anti-CNX	Abcam	Abcam #92573; RRID:AB_10563673
Antibody	Goat polyclonal anti-rabbit AlexFluor 594 nm conjugate	Thermo Fisher	Thermo Fisher #A11001; RRID:AB_2534069
Antibody	Goat polyclonal anti-mouse AlexFluor 488 nm conjugate	Thermo Fisher	Thermo Fisher #A11012; RRID:AB_141359
Bacterial or Viral Strain	DH5α library efficiency competent cells	Thermo Fisher	Thermo Fisher #18263012
Cell Line	HEK293T cell line	ATCC	ATCC CRL-3216; RRID:CVCL_0063
Cell Line	Neuro-2a cell line	ATCC	ATCC CRL-131; RRID:CVCL_0470
Commercial Assay Or Kit	Matchmaker Gold Yeast Two-Hybrid System	Takara Bio	Takara Bio #630489
Sequence-Based Reagent	Various cloning primers; see Tables 1 and 3	This Paper	N/A
Software; Algorithm	ImageJ; JACoP plugin	NIH
Transfected Construct	Ptch1-3xFlag (WT and various point mutants; see Tables 2 and 3)	This Paper	N/A
Transfected Construct	Snapin-myc	This Paper	N/A
